# Supplementary material for: Phase Ib study evaluating safety and clinical activity of the anti-HER3 antibody lumretuzumab combined with the anti-HER2 antibody pertuzumab and paclitaxel in HER3-positive, HER2-low metastatic breast cancer
Source: Invest New Drugs. 2018 Jan 19;36(5):848–59. doi: 10.1007/s10637-018-0562-4 (PMC6153514; doi:10.1007/s10637-018-0562-4)
Supplement: Supplementary file 2 — (XLSX 63 kb) [file 10637_2018_562_MOESM2_ESM.xlsx]

## Sheet: FMI_BP28752_All Patients SVM
SUBJECT ID	GENE	SOMATIC STATUS/FUNCTIONAL IMPACT	SV-PROTEIN-CHANGE	SV-CDS-CHANGE	SV-GENOME-POSITION	SV-COVERAGE	ALLELE FREQUENCY	ASSIGNMENT
1073	ESR1	known	D538G	1613A>G	chr6:152419926	622	23	NA
1073	FAT3	known	R4219H	12656G>A	chr11:92616278	333	23	germline
1073	PIK3CA	known	H1047R	3140A>G	chr3:178952085	750	27	somatic
1073	ARID1B	unknown	G319del	954_956delAGG	chr6:157100016	419	19	NA
1073	TNKS2	unknown	I133S	398T>G	chr10:93572938	742	57	germline
1073	ZNF703	unknown	G314V	941G>T	chr8:37555360	1553	13	germline
1251	BAP1	likely	E450*	1348G>T	chr3:52437813	452	18	NA
1251	BRCA2	likely	K2404fs*7	7211_7212delAA	chr13:32929200	711	51	somatic
1251	GATA3	likely	S427fs*20+	1278_1279insA	chr10:8115929	862	37	somatic
1251	ATM	unknown	F763L	2289T>A	chr11:108128246	412	30	germline
1251	BRCA2	unknown	R2502H	7505G>A	chr13:32930634	512	23	germline
1251	BRD4	unknown	L1269Q	3806T>A	chr19:15349768	347	59	germline
1251	FANCD2	unknown	I58V	172A>G	chr3:10074623	548	50	germline
1251	FANCG	unknown	E436V	1307A>T	chr9:35075588	624	28	NA
1251	FAT1	unknown	R532W	1594C>T	chr4:187629388	275	62	germline
1251	GATA3	unknown	A70D	209C>A	chr10:8097827	572	51	NA
1251	GATA3	unknown	P191H	572C>A	chr10:8100598	758	5	subclonal somatic
1251	GATA3	unknown	H282_Y283>QHY	845_846insACA	chr10:8106022	929	13	subclonal somatic
1251	IL7R	unknown	S335P	1003T>C	chr5:35876211	497	38	germline
1251	LZTR1	unknown	R561L	1682G>T	chr22:21348913	584	47	germline
1371	SPEN	likely	A2251fs*10	6750_6751insC	chr1:16259485	472	24	germline
1371	APC	unknown	N1859S	5576A>G	chr5:112176867	597	51	germline
1371	ARID1A	unknown	V1817I	5449G>A	chr1:27105838	427	30	germline
1371	ARID1B	unknown	A341_A342>VAAA	1021_1022insTGGCGG	chr6:157100084	224	39	NA
1371	BCL6	unknown	A235S	703G>T	chr3:187447490	498	26	somatic
1371	EPHA5	unknown	T744I	2231C>T	chr4:66230740	391	30	germline
1371	GRIN2A	unknown	S1370P	4108T>C	chr16:9857293	423	52	germline
1371	IRF4	unknown	A372S	1114G>T	chr6:405032	524	20	NA
1371	MLL3	unknown	R4139*	12415C>T	chr7:151849901	348	14	NA
1371	MLL3	unknown	E1748K	5242G>A	chr7:151880082	327	12	NA
1371	MLL3	unknown	E1746*	5236G>T	chr7:151880088	336	11	NA
1371	PDK1	unknown	R238H	713G>A	chr2:173431605	619	30	somatic
1371	SETD2	unknown	Q1619E	4855C>G	chr3:47144898	442	26	somatic
1371	SH2B3	unknown	L302F	904C>T	chr12:111884815	506	49	germline
1371	TNFAIP3	unknown	T647P	1939A>C	chr6:138201240	577	46	germline
1373	ESR1	known	D538G	1613A>G	chr6:152419926	556	36	somatic
1373	HGF	known	C365S	1094G>C	chr7:81355280	379	39	somatic
1373	ARID1A	likely	splice site 3406+1G>T	3406+1G>T	chr1:27097818	474	42	somatic
1373	ARID1A	likely	S1138fs*55	3410_3411insT	chr1:27098994	574	43	somatic
1373	CTCF	unknown	P315S	943C>T	chr16:67670682	580	93	germline
1373	EGFR	unknown	S1064G	3190A>G	chr7:55270237	270	51	NA
1373	FANCD2	unknown	E964*	2890G>T	chr3:10119795	528	43	somatic
1373	NF1	unknown	I275L	823A>C	chr17:29509618	761	35	germline
1373	PAK3	unknown	A105S	313G>T	chrX:110388124	376	46	NA
1373	PIK3C2B	unknown	splice site 2346+1G>T	2346+1G>T	chr1:204418312	1030	28	NA
1373	RANBP2	unknown	S748L	2243C>T	chr2:109371401	147	51	germline
1373	SPEN	unknown	N2957D	8869A>G	chr1:16261604	699	50	germline
1374	ERBB3	known	V104M	310G>A	chr12:56478854	932	39	somatic
1374	ESR1	known	D538G	1613A>G	chr6:152419926	721	18	subclonal somatic
1374	JAK1	known	K860fs*16	2573_2573delA	chr1:65307003	587	49	NA
1374	MLL3	known	K2797fs*26	8390_8390delA	chr7:151874147	585	30	somatic
1374	MYC	known	T73A	217A>G	chr8:128750680	881	31	somatic
1374	NF1	known	R1204W	3610C>T	chr17:29560133	604	25	somatic
1374	PIK3CA	known	E542K	1624G>A	chr3:178936082	441	28	somatic
1374	PREX2	known	R1567Q	4700G>A	chr8:69129946	432	53	germline
1374	ARID1A	likely	D1850fs*33	5548_5548delG	chr1:27105936	727	28	somatic
1374	BRCA1	likely	P115fs*1	339_340delCT	chr17:41256239	573	30	somatic
1374	BRD4	likely	Q256fs*46	759_760insC	chr19:15376254	575	37	somatic
1374	CHD4	likely	E1294fs*5	3876_3876delG	chr12:6696552	561	32	NA
1374	CTCF	likely	T204fs*18	610_610delA	chr16:67645344	740	28	somatic
1374	CUL3	likely	L210fs*16	624_624delT	chr2:225378270	693	26	NA
1374	FUBP1	likely	S11fs*43	25_25delC	chr1:78444663	1067	27	NA
1374	GATA3	likely	S237fs*29	708_708delC	chr10:8100733	811	21	somatic
1374	IRF2	likely	N167fs*7	495_495delA	chr4:185329345	731	22	NA
1374	KDM5C	likely	L197fs*37	585_585delC	chrX:53246396	472	28	NA
1374	KDM6A	likely	R658*	1972C>T	chrX:44928872	782	36	NA
1374	MAP3K1	likely	Q1425*	4273C>T	chr5:56184068	577	31	somatic
1374	MSH2	likely	I64fs*19	189_190insGGTG	chr2:47630519	817	30	somatic
1374	MSH2	likely	M729fs*16	2185_2185delA	chr2:47703684	503	23	somatic
1374	NF1	likely	Q853*	2557C>T	chr17:29556190	444	30	somatic
1374	PTCH1	likely	W1312*	3936G>A	chr9:98209602	411	30	somatic
1374	RAD50	likely	K722fs*14	2157_2157delA	chr5:131931451	499	34	somatic
1374	SPEN	likely	I1159fs*28	3475_3475delA	chr1:16256209	789	28	NA
1374	SPEN	likely	N2072fs*51	6215_6216insA	chr1:16258950	795	28	somatic
1374	ALOX12B	unknown	A406V	1217C>T	chr17:7980366	570	32	somatic
1374	APC	unknown	N2705S	8114A>G	chr5:112179405	839	38	somatic
1374	AR	unknown	V731M	2191G>A	chrX:66937337	625	38	NA
1374	AR	unknown	A897V	2690C>T	chrX:66943610	936	37	NA
1374	ARID1A	unknown	V1834A	5501T>C	chr1:27105890	703	34	somatic
1374	ARID1B	unknown	P1422L	4265C>T	chr6:157522032	665	38	somatic
1374	ASXL1	unknown	K9del	25_27delAAG	chr20:30946602	1017	24	somatic
1374	ATRX	unknown	V1557A	4670T>C	chrX:76891435	493	32	NA
1374	AXL	unknown	P337fs*29	1010_1010delC	chr19:41744389	506	27	somatic
1374	BACH1	unknown	L346S	1037T>C	chr21:30699182	722	27	somatic
1374	BAP1	unknown	R213H	638G>A	chr3:52440866	493	33	somatic
1374	BLM	unknown	D1053E	3159T>A	chr15:91337536	646	33	somatic
1374	BRCA1	unknown	R1589C	4765C>T	chr17:41223166	731	33	somatic
1374	C11orf30	unknown	S883L	2648C>T	chr11:76253350	596	34	somatic
1374	C11orf30	unknown	R1208G	3622A>G	chr11:76257189	664	35	somatic
1374	CASP8	unknown	D415V	1244A>T	chr2:202149929	592	30	somatic
1374	CDH20	unknown	L452fs*1	1354_1354delC	chr18:59203807	672	31	somatic
1374	CDK12	unknown	R104Q	311G>A	chr17:37618635	986	34	somatic
1374	CDK6	unknown	Y185H	553T>C	chr7:92300834	486	30	somatic
1374	CHD2	unknown	T1004M	3011C>T	chr15:93524632	583	31	somatic
1374	CHD4	unknown	K1034T	3101A>C	chr12:6700981	626	32	somatic
1374	CIC	unknown	W1239R	3715T>C	chr19:42797353	542	33	somatic
1374	CUL4B	unknown	S138_S139del	412_417delTCCTCC	chrX:119694130	922	16	NA
1374	CYLD	unknown	Y49H	145T>C	chr16:50783754	940	33	somatic
1374	DDR2	unknown	L569P	1706T>C	chr1:162742015	704	13	subclonal somatic
1374	DNMT3A	unknown	T261M	782C>T	chr2:25470979	525	31	somatic
1374	EGFR	unknown	N422S	1265A>G	chr7:55225413	598	11	subclonal somatic
1374	EP300	unknown	P925T	2773C>A	chr22:41546158	483	47	germline
1374	EPHA7	unknown	I436F	1306A>T	chr6:94066453	627	39	somatic
1374	EPHB4	unknown	R165H	494G>A	chr7:100420207	529	38	somatic
1374	ERBB3	unknown	E928G	2783A>G	chr12:56492633	602	28	somatic
1374	ERBB4	unknown	T476A	1426A>G	chr2:212566755	683	35	somatic
1374	ESR1	unknown	L549P	1646T>C	chr6:152419959	696	30	somatic
1374	FAM123B	unknown	R816W	2446C>T	chrX:63410721	480	30	NA
1374	FANCM	unknown	I2022F	6064A>T	chr14:45669128	543	32	somatic
1374	FAT3	unknown	L926fs*1	2777_2777delT	chr11:92088054	468	23	NA
1374	FAT3	unknown	S2936N	8807G>A	chr11:92534986	414	31	somatic
1374	FGF6	unknown	G33D	98G>A	chr12:4554639	410	31	somatic
1374	FLT4	unknown	V777M	2329G>A	chr5:180047686	362	35	NA
1374	FLT4	unknown	V450fs*43	1345_1345delG	chr5:180052944	303	26	NA
1374	GATA4	unknown	A59T	175G>A	chr8:11565996	344	38	somatic
1374	GATA6	unknown	V99I	295G>A	chr18:19751400	538	34	somatic
1374	GNAS	unknown	A398T	1192G>A	chr20:57429512	656	16	subclonal somatic
1374	GNAS	unknown	S363L	1088C>T	chr20:57429595	670	42	NA
1374	GPR124	unknown	R652C	1954C>T	chr8:37693192	484	30	NA
1374	HNF1A	unknown	P291fs*51	864_864delG	chr12:121432116	466	27	somatic
1374	IGF2R	unknown	L1857P	5570T>C	chr6:160500703	570	35	somatic
1374	IRS2	unknown	S66fs*131	189_190insG	chr13:110438211	422	28	somatic
1374	JAK1	unknown	R839Q	2516G>A	chr1:65307172	605	30	somatic
1374	JAK3	unknown	R984H	2951G>A	chr19:17942064	514	12	subclonal somatic
1374	KDM6A	unknown	R621H	1862G>A	chrX:44923001	887	39	NA
1374	LRP1B	unknown	R2443H	7328G>A	chr2:141299407	561	28	somatic
1374	MED12	unknown	S1686L	5057C>T	chrX:70356162	494	38	NA
1374	MKNK2	unknown	C299R	895T>C	chr19:2041889	527	49	somatic
1374	MLL	unknown	R176C	526C>T	chr11:118342400	578	33	somatic
1374	MLL	unknown	G909D	2726G>A	chr11:118344600	698	43	germline
1374	MLL	unknown	T3434N	10301C>A	chr11:118376917	643	34	somatic
1374	MLL2	unknown	R3582Q	10745G>A	chr12:49427743	447	30	somatic
1374	MLL2	unknown	S2115T	6344G>C	chr12:49435209	423	32	somatic
1374	MLL3	unknown	C438Y	1313G>A	chr7:151949787	557	37	NA
1374	MST1R	unknown	A311fs*27	926_926delG	chr3:49940116	859	31	NA
1374	MTOR	unknown	G758V	2273G>T	chr1:11294258	406	35	somatic
1374	MTOR	unknown	A400V	1199C>T	chr1:11307708	457	37	somatic
1374	MYST3	unknown	C393R	1177T>C	chr8:41834712	727	32	somatic
1374	NFKBIA	unknown	T121A	361A>G	chr14:35872542	889	33	somatic
1374	NOTCH1	unknown	G1621D	4862G>A	chr9:139399281	424	32	somatic
1374	NOTCH2	unknown	R1675H	5024G>A	chr1:120465048	551	35	somatic
1374	NOTCH3	unknown	V2011I	6031G>A	chr19:15272408	519	50	germline
1374	NOTCH3	unknown	C1600R	4798T>C	chr19:15281575	471	40	NA
1374	NSD1	unknown	T640A	1918A>G	chr5:176637318	751	34	NA
1374	NUP93	unknown	I653S	1958T>G	chr16:56871578	574	34	somatic
1374	PARK2	unknown	S407P	1219T>C	chr6:161781186	419	30	NA
1374	PARP4	unknown	V639A	1916T>C	chr13:25044162	419	33	somatic
1374	PAX5	unknown	F110L	328T>C	chr9:37015076	585	34	somatic
1374	PDGFRA	unknown	F238fs*16	714_714delT	chr4:55131170	505	28	NA
1374	PIK3C2B	unknown	L704P	2111T>C	chr1:204419101	798	27	somatic
1374	POLD1	unknown	D987fs*58	2959_2959delG	chr19:50919871	444	27	NA
1374	PPP2R1A	unknown	splice site 1753+1G>C	1753+1G>C	chr19:52729062	555	8	subclonal somatic
1374	PRDM1	unknown	R371W	1111C>T	chr6:106553146	782	28	somatic
1374	PRKDC	unknown	Y1802H	5404T>C	chr8:48777284	598	32	somatic
1374	PRSS1	unknown	R116C	346C>T	chr7:142459770	512	43	NA
1374	PTCH1	unknown	S1132C	3395C>G	chr9:98215814	500	30	somatic
1374	RARA	unknown	T275M	824C>T	chr17:38510570	506	10	subclonal somatic
1374	RBM10	unknown	R46C	136C>T	chrX:47028832	508	39	NA
1374	RBM10	unknown	E119del	357_359delGGA	chrX:47030581	381	19	NA
1374	RPTOR	unknown	R276H	827G>A	chr17:78727982	405	32	somatic
1374	SDHC	unknown	S98P	292T>C	chr1:161326517	651	24	somatic
1374	SF3B1	unknown	E809fs*7	2424_2425delAG	chr2:198266194	682	26	somatic
1374	SF3B1	unknown	M446I	1338G>A	chr2:198270098	732	31	somatic
1374	SLIT2	unknown	E979del	2937_2939delAGA	chr4:20569226	473	28	NA
1374	SMARCA4	unknown	R885C	2653C>T	chr19:11132437	522	34	somatic
1374	SMARCA4	unknown	R1043W	3127C>T	chr19:11136143	581	38	somatic
1374	SPEN	unknown	R187W	559C>T	chr1:16202851	856	33	somatic
1374	SPEN	unknown	V2741I	8221G>A	chr1:16260956	650	50	germline
1374	SPEN	unknown	T3104M	9311C>T	chr1:16262046	648	14	subclonal somatic
1374	SPEN	unknown	A3169V	9506C>T	chr1:16262241	658	15	subclonal somatic
1374	STAT3	unknown	V637M	1909G>A	chr17:40474492	617	32	somatic
1374	STAT4	unknown	H532R	1595A>G	chr2:191899299	757	28	somatic
1374	TET2	unknown	I490M	1470A>G	chr4:106156569	631	32	somatic
1374	TET2	unknown	R1302I	3905G>T	chr4:106180877	601	35	somatic
1374	TRRAP	unknown	A1905V	5714C>T	chr7:98552779	436	34	somatic
1374	TSC1	unknown	T356A	1066A>G	chr9:135786464	492	31	somatic
1374	TSC2	unknown	D214G	641A>G	chr16:2106238	378	33	somatic
1374	TSHR	unknown	Y337C	1010A>G	chr14:81609412	543	13	subclonal somatic
1374	ZBTB2	unknown	V279A	836T>C	chr6:151687365	694	28	somatic
1374	ZNF217	unknown	A44T	130G>A	chr20:52199236	973	7	subclonal somatic
1375	NOTCH2	known	P6fs*27	15_16delCC	chr1:120612004	749	54	NA
1375	TP53	known	R273C	817C>T	chr17:7577121	698	74	somatic
1375	ALOX12B	unknown	R637P	1910G>C	chr17:7976482	345	15	germline
1375	BACH1	unknown	P436L	1307C>T	chr21:30699452	694	21	germline
1375	CREBBP	unknown	Q2199_Q2200del	6594_6599delGCAGCA	chr16:3778448	454	35	NA
1375	EPHA3	unknown	K207N	621G>T	chr3:89259477	653	52	germline
1375	FANCD2	unknown	L737V	2209C>G	chr3:10107118	662	17	somatic
1375	FAT1	unknown	N3331_P3333del	9990_9998delTAATACCCC	chr4:187531024	361	33	somatic
1375	FLT1	unknown	A817V	2450C>T	chr13:28913343	492	51	germline
1375	MLL3	unknown	R2296H	6887G>A	chr7:151878058	1055	12	subclonal somatic
1375	NOTCH2	unknown	L2408H	7223T>A	chr1:120458122	533	30	germline
1375	PIK3C2B	unknown	D77N	229G>A	chr1:204438702	1351	16	subclonal somatic
1375	SPTA1	unknown	R248C	742C>T	chr1:158648261	727	22	NA
1375	STAT3	unknown	K626N	1878G>T	chr17:40475032	455	19	NA
1375	TRRAP	unknown	R1650*	4948C>T	chr7:98547352	668	8	subclonal somatic
1375	ZNF703	unknown	H402_D403>PTHLGGSSCSTCSAHD	1204_1205ins42	chr8:37555623	282	46	somatic
1376	PIK3CA	known	H1047R	3140A>G	chr3:178952085	567	28	somatic
1376	PLCG2	known	R732C	2194C>T	chr16:81953228	257	22	NA
1376	TP53	known	R248Q	743G>A	chr17:7577538	386	60	somatic
1376	AR	unknown	G457_G469del	1369_1407del39	chrX:66766356	219	36	NA
1376	AR	unknown	A646D	1937C>A	chrX:66931295	380	26	NA
1376	ERBB4	unknown	V370F	1108G>T	chr2:212576791	414	26	somatic
1376	INSR	unknown	R889W	2665C>T	chr19:7141705	344	52	NA
1376	KEL	unknown	M156V	466A>G	chr7:142655450	266	59	germline
1376	MLL3	unknown	D1502G	4505A>G	chr7:151891527	403	59	germline
1376	PARP4	unknown	G496V	1487G>T	chr13:25052376	168	72	germline
1376	TOP2A	unknown	splice site 2664+2_2664+7delTAAGTA	2664+2_2664+7delTAAGTA	chr17:38557094	767	7	subclonal somatic
1376	TSHR	unknown	L645P	1934T>C	chr14:81610336	364	46	germline
1377	CSF1R	unknown	R294Q	881G>A	chr5:149456847	422	50	germline
1377	DICER1	unknown	E1843E	5529A>G	chr14:95557445	364	21	germline
1377	FAT1	unknown	D1399N	4195G>A	chr4:187554966	325	17	NA
1377	JAK2	unknown	L113V	337C>G	chr9:5029893	235	30	germline
1377	MLL3	unknown	R4595G	13783C>G	chr7:151845229	340	16	somatic
1377	NOTCH4	unknown	R230H	689G>A	chr6:32188865	346	59	germline
1377	SPEN	unknown	A2510V	7529C>T	chr1:16260264	414	55	germline
1377	SUFU	unknown	I235V	703A>G	chr10:104353769	360	41	NA
1377	TET2	unknown	T1884del	5649_5651delAAC	chr4:106197315	353	30	NA
1551	EPHA7	known	E879K	2635G>A	chr6:93956601	199	16	subclonal somatic
1551	PIK3CA	known	E545K	1633G>A	chr3:178936091	288	62	somatic
1551	KDM6A	likely	H1146fs*2	3434_3441delTATAAGTACCGTGTGCTAACCAATTGCACCACTGGAGCTCCAATTTTTTTTCTTTTCACATTTCAGGTCATCAG	chrX:44945043	119	45	NA
1551	SPEN	likely	E2176*	6526G>T	chr1:16259261	90	27	NA
1551	TP53	likely	V157E	470_471TC>AA	chr17:7578460	133	64	NA
1551	ATM	unknown	R2526T	7577G>C	chr11:108202232	196	9	NA
1551	ATR	unknown	R635Q	1904G>A	chr3:142275399	316	24	germline
1551	ATRX	unknown	E1455del	4363_4365delGAG	chrX:76907795	181	10	NA
1551	BMPR1A	unknown	R20H	59G>A	chr10:88635834	207	43	NA
1551	CDH5	unknown	E468*	1402G>T	chr16:66431926	162	9	subclonal somatic
1551	FGF10	unknown	E145Q	433G>C	chr5:44305291	150	9	subclonal somatic
1551	INHBA	unknown	F326L	978C>G	chr7:41729551	149	11	subclonal somatic
1551	LMO1	unknown	L49V	145C>G	chr11:8251932	121	50	germline
1551	MLL2	unknown	P745_S753del	2233_2259delCCCCGGCCTGAGGAGCCGCACCTGTCC	chr12:49445206	174	35	germline
1551	MTOR	unknown	Q232K	694C>A	chr1:11316060	103	18	NA
1551	MYC	unknown	S362F	1085C>T	chr8:128752924	238	50	germline
1551	PHLPP2	unknown	N1242H	3724A>C	chr16:71683041	150	9	subclonal somatic
1551	POLD1	unknown	R224C	670C>T	chr19:50905542	144	62	NA
1551	POLE	unknown	S2139C	6416C>G	chr12:133202818	194	12	subclonal somatic
1551	SETD2	unknown	Q722H	2166G>T	chr3:47163960	229	9	NA
1551	SPEN	unknown	E2260K	6778G>A	chr1:16259513	117	20	NA
1553	TP53	known	R248W	742C>T	chr17:7577539	594	26	somatic
1553	ARID1B	unknown	G246S	736g>A	chr6:157099799	496	46	germline
1553	ARID2	unknown	L1007I	3019T>A	chr12:46244925	988	56	germline
1553	BLM	unknown	V178I	532G>A	chr15:91293030	1102	41	germline
1553	CDH5	unknown	D714E	2142C>G	chr16:66436859	743	52	germline
1553	ERBB2	unknown	P489L	1466C>T	chr17:37872145	605	33	germline
1553	FAT3	unknown	R2044L	6131G>T	chr11:92532310	543	49	germline
1553	FGFR4	unknown	G16R	46G>A	chr5:176516649	685	43	germline
1553	LRP6	unknown	D1044N	3130G>A	chr12:12301952	778	53	germline
1553	PMS2	unknown	H479Q	1437C>G	chr7:6026959	408	26	NA
1553	SPOP	unknown	E183D	549G>T	chr17:47688751	675	65	NA
1553	TOP2A	unknown	K1289E	3865A>G	chr17:38548936	805	36	NA
1571	PIK3CA	known	E542K	1624G>A	chr3:178936082	387	18	somatic
1571	TP53	known	R280T	839G>C	chr17:7577099	420	36	somatic
1571	ARID1A	likely	Q2176fs*48	6527_6528delAG	chr1:27106915	460	10	subclonal somatic
1571	ASXL1	likely	E431*	1291G>T	chr20:31021292	433	10	subclonal somatic
1571	LRP1B	likely	R2777*	8329C>T	chr2:141267566	277	18	somatic
1571	CDH20	unknown	D191N	571G>A	chr18:59167645	229	19	NA
1571	CHD4	unknown	D164N	490G>A	chr12:6710881	525	18	somatic
1571	FAT3	unknown	N2468S	7403A>G	chr11:92533582	204	23	NA
1571	GATA3	unknown	P42L	125C>T	chr10:8097743	355	27	NA
1571	GLI1	unknown	Q896E	2686C>G	chr12:57865209	517	10	NA
1571	HGF	unknown	R647Q	1940G>A	chr7:81334776	399	9	NA
1571	MCL1	unknown	E109del	325_327delGAG	chr1:150551679	795	47	somatic
1571	NOTCH1	unknown	N104S	311A>G	chr9:139418261	318	62	germline
1571	NSD1	unknown	S1024*	3071C>G	chr5:176638471	495	7	subclonal somatic
1571	PARP3	unknown	R170T	509G>C	chr3:51978801	285	9	subclonal somatic
1571	PARP4	unknown	E1104K	3310G>A	chr13:25020875	474	5	subclonal somatic
1571	PREX2	unknown	L1014P	3041T>C	chr8:69021753	459	35	somatic
1571	PRKDC	unknown	H2553R	7658A>G	chr8:48749876	695	62	germline
1571	RANBP2	unknown	G2891S	8671G>A	chr2:109397796	394	62	NA
1571	TSC2	unknown	R1529Q	4586G>A	chr16:2135247	257	42	germline
1701	CREBBP	unknown	S128C	383C>G	chr16:3900713	763	46	germline
1701	FANCF	unknown	Q363*	1087C>T	chr11:22646270	1089	51	germline
1701	FAT3	unknown	I603M	1809C>G	chr11:92087087	500	23	germline
1701	LZTR1	unknown	D575N	1723G>A	chr22:21348954	440	80	germline
1701	MLL	unknown	R1995*	5983A>T	chr11:118370048	662	59	somatic
1701	MLL2	unknown	R2188L	6563G>T	chr12:49434990	704	51	germline
1701	MYST3	unknown	Q1649_P1656del	4945_4968delCAGCAGCCGCCACCACCGCCTCCA	chr8:41790769	1058	63	germline
1701	NOTCH2	unknown	C444F	1331G>T	chr1:120510178	1007	37	somatic
1701	POLD1	unknown	S118F	353C>T	chr19:50905071	350	84	NA
1701	SPEN	unknown	R277G	829A>G	chr1:16203121	874	46	germline
3301	PIK3CA	known	E545K	1633G>A	chr3:178936091	541	61	somatic
3301	FLT4	unknown	D581N	1741G>A	chr5:180048821	213	43	NA
3301	GATA2	unknown	P161A	481C>G	chr3:128204960	509	68	germline
3301	GATA3	unknown	M357I	1071G>T	chr10:8115722	407	87	NA
3301	IGF2	unknown	S20L	59C>T	chr11:2156695	194	49	germline
3301	LRP6	unknown	G1438A	4313G>C	chr12:12278366	513	50	NA
3301	MED12	unknown	Q2120_Q2121>HQQQQQ	6359_6360insCCAGCAGCAACA	chrX:70361171	287	36	NA
3301	NBN	unknown	I171V	511A>G	chr8:90990521	549	53	germline
3301	NOTCH1	unknown	L2176F	6526C>T	chr9:139391665	129	65	NA
3301	TSC2	unknown	E75K	223G>A	chr16:2100485	553	62	germline
3351	NF2	known	R57*	169C>T	chr22:30032794	350	56	somatic
3351	BRCA2	unknown	K3326*	9976A>T	chr13:32972626	723	46	germline
3351	CDH2	unknown	I209F	625A>T	chr18:25589758	565	7	subclonal somatic
3351	NTRK1	unknown	G18E	53G>A	chr1:156830779	562	36	germline
3351	SDHC	unknown	E144Q	430G>C	chr1:161332307	135	64	germline
3352	NF1	known	R1306*	3916C>T	chr17:29562981	420	20	germline
3352	SPTA1	known	R2290S	6868C>A	chr1:158583632	556	51	germline
3352	TP53	known	L194R	581T>G	chr17:7578268	555	55	somatic
3352	DICER1	unknown	Q7R	20A>G	chr14:95599776	245	38	NA
3352	FAT3	unknown	R3195H	9584G>A	chr11:92564890	1204	77	germline
3352	FLT1	unknown	S722_S723del	2164_2169delTCATCA	chr13:28942747	303	52	NA
3352	MLL3	unknown	F2458L	7372T>C	chr7:151876989	714	32	germline
3352	NOTCH4	unknown	D1388V	4163A>T	chr6:32168760	484	15	subclonal somatic
3352	PALB2	unknown	I1035N	3104T>A	chr16:23632692	582	14	NA
3352	POLE	unknown	G2136S	6406G>A	chr12:133202828	439	19	somatic
3352	PPP2R1A	unknown	R418Q	1253G>A	chr19:52723068	469	52	germline
3352	RUNX1T1	unknown	A503S	1507G>T	chr8:92982918	801	27	germline
3352	STAG2	unknown	F178L	532T>C	chrX:123179083	442	27	NA
3352	TEK	unknown	L26F	78G>C	chr9:27157854	582	13	subclonal somatic
3352	XPO1	unknown	G1058S	3172G>A	chr2:61705999	500	17	somatic
3354	BARD1	likely	S151fs*8	453_453delT	chr2:215646144	672	35	somatic
3354	AXIN1	unknown	V517I	1549G>A	chr16:347957	573	62	germline
3354	BARD1	unknown	C639R	1915T>C	chr2:215595221	510	54	germline
3354	EPHA6	unknown	T265N	794C>A	chr3:96706517	890	39	somatic
3354	EPHB4	unknown	Q525K	1573C>A	chr7:100414829	455	37	somatic
3354	FANCD2	unknown	S612F	1835C>T	chr3:10105483	291	17	subclonal somatic
3354	FANCL	unknown	V287G	860T>G	chr2:58390044	627	50	germline
3354	FLT3	unknown	S963L	2888C>T	chr13:28578283	260	22	germline
3354	GNAS	unknown	A237D	710C>A	chr20:57429217	754	30	germline
3354	NCOR1	unknown	H2252Y	6754C>T	chr17:15942948	343	17	germline
3354	NOTCH4	unknown	P1615A	4843C>G	chr6:32165285	499	50	germline
3354	NOTCH4	unknown	S257A	769T>G	chr6:32188785	420	47	germline
3354	PAX5	unknown	N136D	406A>G	chr9:37014998	435	38	somatic
3354	PHLPP2	unknown	R121C	361C>T	chr16:71736558	355	23	germline
3354	PTPRD	unknown	I913V	2737A>G	chr9:8486080	711	49	germline
3551	SF3B1	known	K700E	2098A>G	chr2:198266834	547	28	somatic
3551	PIK3CA	likely	G106_E109del	317_328delGCAACCGTGAAG	chr3:178916929	1089	56	somatic
3551	ATRX	unknown	M744L	2230A>T	chrX:76938518	626	25	NA
3551	FLT3	unknown	R239K	716G>A	chr13:28624258	507	34	somatic
3551	MLL3	unknown	P1863A	5587C>G	chr7:151879358	576	47	germline
3551	MPL	unknown	S153R	457A>C	chr1:43805007	412	50	germline
3551	NCOR1	unknown	R1229Q	3686G>A	chr17:15976868	341	26	germline
3551	NTRK3	unknown	K455N	1365A>C	chr15:88669533	477	48	germline
3551	PARP4	unknown	Q708R	2123A>G	chr13:25043172	371	48	germline
3551	RICTOR	unknown	R907C	2719C>T	chr5:38953634	408	49	germline
3551	SPTA1	unknown	E11D	33G>C	chr1:158655129	672	61	germline
1552	CDH1	known	R63*	187C>T	chr16:68835596	422	39	somatic
1552	LRP1B	known	R2219S	6655C>A	chr2:141457963	1093	50	germline
1552	PIK3CA	known	E545K	1633G>A	chr3:178936091	704	28	somatic
1552	TP53	known	Q52H	156A>C	chr17:7579531	583	50	NA
1552	TBX3	likely	R256fs*4	763_764insT	chr12:115117410	696	24	somatic
1552	CREBBP	unknown	N1978S	5933A>G	chr16:3779115	556	50	germline
1552	FAS	unknown	R68S	204G>T	chr10:90767464	826	45	germline
1552	KRAS	unknown	G179S	535G>A	chr12:25368410	1011	51	germline
1552	MAP3K1	unknown	S939C	2816C>G	chr5:56177843	494	51	germline
1552	MLL	unknown	N3456H	10366A>C	chr11:118376982	723	27	somatic
1552	SNCAIP	unknown	A798T	2392G>A	chr5:121786934	1134	28	somatic
1351	ERBB2	known	S310Y	929C>A	chr17:37868208	693	44	somatic
1351	PIK3CA	known	N1068fs*3+	3203_3204insA	chr3:178952148	1122	39	somatic
1351	TP53	known	V173M	517G>A	chr17:7578413	470	76	somatic
1351	CDH1	likely	G212fs*10	633_634delAG	chr16:68842696	363	73	somatic
1351	RUNX1	likely	A251fs*2	750_753delTGCC	chr21:36206758	978	42	somatic
1351	TBX3	likely	D160fs*3	478_482delGACTG	chr12:115118858	856	42	somatic
1351	ARID1A	unknown	G1711A	5132G>C	chr1:27105521	400	86	somatic
1351	CREBBP	unknown	S1934P	5800T>C	chr16:3779248	872	47	germline
1351	FANCA	unknown	T1274I	3821C>T	chr16:89807219	315	75	somatic
1351	IRS2	unknown	N27D	79a>G	chr13:110438322	342	56	NA
1351	MKNK2	unknown	V425I	1273G>A	chr19:2039737	368	83	NA
1351	NCOR1	unknown	A816_K818del	2446_2454delGCTACCAAA	chr17:16004799	1172	38	somatic
1351	NOTCH3	unknown	V644D	1931T>A	chr19:15297709	523	48	germline
1351	PARP1	unknown	A709T	2125G>A	chr1:226558164	1180	28	germline
1351	PARP1	unknown	S383Y	1148C>A	chr1:226570748	1255	73	germline
1351	PIK3C2B	unknown	L249V	745T>G	chr1:204438186	1820	27	germline
1351	SMARCA4	unknown	R351C	1051C>T	chr19:11098533	390	44	NA
1351	TAF1	unknown	P1585H	4754C>A	chrX:70674023	762	43	NA
1351	ZNF703	unknown	H519L	1556A>T	chr8:37555975	436	43	somatic
1751	APC	known	I2515V	7543A>G	chr5:112178834	1116	72	germline
1751	NCOR1	likely	N2180fs*9	6536_6536delG	chr17:15952158	545	18	NA
1751	AKT1	unknown	I19M	57C>G	chr14:105246543	420	22	somatic
1751	ATRX	unknown	D775N	2323G>A	chrX:76938425	1174	24	NA
1751	AXL	unknown	Q869*	2605C>T	chr19:41765756	763	18	somatic
1751	CASP8	unknown	S228C	683C>G	chr2:202139648	725	24	somatic
1751	CDK12	unknown	R112C	334C>T	chr17:37618658	861	22	somatic
1751	CHUK	unknown	P575L	1724C>T	chr10:101959733	798	52	germline
1751	EPHA5	unknown	S857F	2570C>T	chr4:66213860	1120	23	NA
1751	FOXL2	unknown	D136H	406G>C	chr3:138665159	556	21	somatic
1751	GABRA6	unknown	E90K	268G>A	chr5:161115997	1181	26	NA
1751	GATA2	unknown	D43Y	127G>T	chr3:128205748	706	21	somatic
1751	JAK1	unknown	Q834*	2500C>T	chr1:65307188	682	8	subclonal somatic
1751	JAK1	unknown	splice site 2404-1G>A	2404-1G>A	chr1:65307285	529	22	NA
1751	LRP1B	unknown	E2998K	8992G>A	chr2:141253176	1162	24	somatic
1751	LRP1B	unknown	H112Y	334C>T	chr2:142237974	1218	50	NA
1751	MED12	unknown	D1332N	3994G>A	chrX:70350011	749	15	NA
1751	MSH6	unknown	Q593E	1777C>G	chr2:48026899	1069	51	NA
1751	MUTYH	unknown	E396fs*43	1183_1184insGG	chr1:45797189	610	56	germline
1751	NF1	unknown	I1791M	5373C>G	chr17:29654621	1051	23	somatic
1751	RANBP2	unknown	E2006K	6016G>A	chr2:109383011	167	31	somatic
1751	RANBP2	unknown	E2569K	7705G>A	chr2:109384700	236	24	somatic
1751	STAG2	unknown	D671N	2011G>A	chrX:123197887	804	22	NA
1751	TNKS	unknown	S4L	11C>T	chr8:9413460	689	33	germline
1071	TP53	known	Y220C	659A>G	chr17:7578190	521	87	somatic
1071	CCND2	unknown	S175C	524C>G	chr12:4388038	1102	56	germline
1071	CEBPA	unknown	E144G	431A>G	chr19:33792890	181	60	NA
1071	EPHA5	unknown	S4L	11c>T	chr4:66535450	517	42	NA
1071	ESR1	unknown	S118P	352T>C	chr6:152129399	801	37	germline
1071	FAT1	unknown	A647V	1940C>T	chr4:187629042	510	11	germline
1071	MITF	unknown	E207K	619G>A	chr3:69988288	652	93	somatic
1071	POLE	unknown	splice site 2319+1G>T	2319+1G>T	chr12:133244088	616	67	germline
1071	TRRAP	unknown	R2347Q	7040G>A	chr7:98563457	801	35	germline
1171	BRCA2	likely	I1859fs*3	5576_5579delTTAA	chr13:32914067	1111	60	NA
1171	AURKA	unknown	R195T	584G>C	chr20:54956610	845	33	germline
1171	EPHA5	unknown	S566F	1697C>T	chr4:66270185	1200	15	somatic
1171	EPHB1	unknown	D118Y	352G>T	chr3:134670441	1287	8	NA
1171	FANCD2	unknown	S612F	1835C>T	chr3:10105483	457	10	subclonal somatic
1171	FGF3	unknown	T79R	236C>G	chr11:69631176	593	62	germline
1171	FH	unknown	H476_K477insK	1428_1429insAAA	chr1:241661232	1467	56	NA
1171	IGF1	unknown	A118T	352G>A	chr12:102813337	909	37	germline
1171	MPL	unknown	G266R	796G>C	chr1:43805740	580	13	somatic
1171	SDHC	unknown	M1V	1A>G	chr1:161284196	710	43	germline
1171	SPEN	unknown	T838R	2513C>G	chr1:16255248	1013	10	somatic
1471	PIK3CA	known	E542K	1624G>A	chr3:178936082	2672	78	somatic
1471	TP53	known	S241F	722C>T	chr17:7577559	550	14	somatic
1471	NF1	likely	S665fs*23	1993_1993delT	chr17:29552259	596	13	somatic
1471	ARID1B	unknown	Q129_Q130insQQ	386_387insGCAGCA	chr6:157099449	775	22	somatic
1471	DOT1L	unknown	A854T	2560G>A	chr19:2217786	412	43	germline
1471	SDHC	unknown	E144Q	430G>C	chr1:161332307	225	45	germline
1471	SNCAIP	unknown	T503N	1508C>A	chr5:121780343	937	8	somatic
1471	TSC2	unknown	C65Y	194G>A	chr16:2100456	469	45	germline
1372	GATA3	known	M443fs*4+	1325_1326insGC	chr10:8115976	558	41	somatic
1372	ESR1	likely	L536P	1607T>C	chr6:152419920	725	42	somatic
1372	EGFR	unknown	V654M	1960G>A	chr7:55238079	804	52	germline
1372	EPHA5	unknown	A49S	145G>T	chr4:66535316	756	40	germline
1372	FANCL	unknown	F36L	108C>G	chr2:58459236	740	49	germline
1372	IGF2R	unknown	D1365G	4094A>G	chr6:160485912	592	52	germline
1372	IL7R	unknown	D389H	1165G>C	chr5:35876373	1169	63	germline
1372	LRP1B	unknown	S3586T	10757G>C	chr2:141130588	728	49	NA
1372	MAGI2	unknown	G1304D	3911G>A	chr7:77649089	548	49	germline
1372	MLL2	unknown	G2279E	6836G>A	chr12:49434717	717	53	germline
1372	MSH2	unknown	P670L	2009C>T	chr2:47703509	572	48	germline
1372	NOTCH3	unknown	R2022H	6065G>A	chr19:15272374	441	53	germline
1372	PBRM1	unknown	A1073S	3217G>T	chr3:52620536	728	49	germline
1372	PRKDC	unknown	K1213R	3638A>G	chr8:48805908	356	80	germline
1372	PTCH1	unknown	G38V	113G>T	chr9:98270531	355	50	germline
1372	PTCH2	unknown	C663R	1987T>C	chr1:45293586	694	48	germline
1372	SNCAIP	unknown	A611G	1832C>G	chr5:121786374	1344	64	germline
1372	SPEN	unknown	K1017E	3049A>G	chr1:16255784	597	46	germline
1072	BRCA2	known	R1190W	3568C>T	chr13:32912060	977	66	germline
1072	TP53	known	R175H	524G>A	chr17:7578406	623	35	somatic
1072	ARID1A	likely	R1223fs*14	3666_3666delG	chr1:27099428	594	28	germline
1072	PIK3R1	likely	L449_T454>I	1345_1361TTACATGAATATAACAC>AT	chr5:67589583	610	33	germline
1072	APC	unknown	D1058G	3173A>G	chr5:112174464	884	63	germline
1072	JAK1	unknown	G319W	955G>T	chr1:65332584	745	28	somatic
1072	PRKDC	unknown	Q2496H	7488G>C	chr8:48751774	769	11	somatic
1072	PRKDC	unknown	E513D	1539A>T	chr8:48846609	745	16	somatic
1072	RNF43	unknown	L214V	640C>G	chr17:56439952	531	34	germline
1072	SPOP	unknown	F102L	306C>A	chr17:47696642	841	24	NA
1072	VEGFA	unknown	S11K	32_33GC>AA	chr6:43738476	840	43	NA
1072	ZNF703	unknown	H402_D403>PTHLGGSSCSTCSAHD	1204_1205ins42	chr8:37555623	873	43	somatic
1472	PIK3CA	known	E545A	1634A>C	chr3:178936092	857	27	somatic
1472	ARAF	unknown	K551M	1652A>T	chrX:47430377	840	6	NA
1472	BCORL1	unknown	R890Q	2669G>A	chrX:129149417	1022	48	NA
1472	BRD4	unknown	R1338W	4012C>T	chr19:15349562	770	8	subclonal somatic
1472	CREBBP	unknown	N1978S	5933A>G	chr16:3779115	917	49	germline
1472	FGF4	unknown	S54L	161C>T	chr11:69589692	359	6	subclonal somatic
1472	GATA3	unknown	M357I	1071G>A	chr10:8115722	954	16	subclonal somatic
1472	KLHL6	unknown	L355P	1064T>C	chr3:183217461	963	50	germline
1472	LRP6	unknown	I1384V	4150A>G	chr12:12279787	1120	19	subclonal somatic
1472	MST1R	unknown	S1394L	4181C>T	chr3:49924762	553	28	NA
1472	MYCN	unknown	F37L	111C>A	chr2:16082297	1028	60	germline
1472	MYST3	unknown	P1651L	4952c>T	chr8:41790786	1196	35	germline
1472	NFE2L2	unknown	E51Q	151G>C	chr2:178098846	1278	16	subclonal somatic
1472	NTRK1	unknown	V211M	631G>A	chr1:156838353	877	56	germline
1472	TBX3	unknown	V124F	370G>T	chr12:115120636	546	56	germline
1472	TNKS2	unknown	P960A	2878C>G	chr10:93614848	889	16	subclonal somatic
1472	TP53BP1	unknown	H740Y	2218C>T	chr15:43748573	932	75	germline
3501	BCL6	known	P245L	734C>T	chr3:187447459	1198	47	germline
3501	LTK	known	E65Q	193G>C	chr15:41805071	629	14	somatic
3501	PIK3CA	known	P124L	371C>T	chr3:178917496	872	15	subclonal somatic
3501	PIK3CA	known	H1047R	3140A>G	chr3:178952085	1265	26	somatic
3501	ATM	likely	L2630*	7889T>A	chr11:108203589	562	34	NA
3501	ARFRP1	unknown	F151L	453C>A	chr20:62332019	673	15	somatic
3501	CBL	unknown	R139T	416G>C	chr11:119103378	554	33	NA
3501	DNMT3A	unknown	T275I	824C>T	chr2:25470937	689	14	NA
3501	FANCM	unknown	Q2006*	6016C>T	chr14:45669080	763	12	subclonal somatic
3501	HSD3B1	unknown	R250*	748C>T	chr1:120056894	1188	46	germline
3501	IGF1	unknown	E177Q	529G>C	chr12:102811655	1296	14	subclonal somatic
3501	PIK3C2G	unknown	S471L	1412C>T	chr12:18496277	833	5	subclonal somatic
3501	PIK3CA	unknown	E365Q	1093G>C	chr3:178922324	899	5	subclonal somatic
3501	PRKDC	unknown	V3985A	11954T>C	chr8:48690335	924	51	germline
3501	PRKDC	unknown	G226R	676G>A	chr8:48866225	708	25	somatic
3501	REL	unknown	R531K	1592G>A	chr2:61149402	1058	15	NA
3501	SPEN	unknown	A492G	1475C>G	chr1:16245500	476	46	germline
3501	SPTA1	unknown	A524D	1571C>A	chr1:158641161	1031	51	germline
3502	PIK3CA	known	H1047R	3140A>G	chr3:178952085	1440	2	subclonal somatic
3502	DNMT3A	likely	E434fs*217	1297_1297delA	chr2:25469160	452	6	subclonal somatic
3502	GATA3	likely	T441fs*6+	1319_1320insGT	chr10:8115970	864	24	somatic
3502	XRCC3	likely	H322fs*23+	956_966delCTGCCCCCCAC	chr14:104165209	583	43	NA
3502	ARID1B	unknown	S320G	958a>G	chr6:157100021	448	54	germline
3502	ARID1B	unknown	G321R	961g>A	chr6:157100024	437	54	germline
3502	CHEK2	unknown	L193P	578T>C	chr22:29120979	686	54	germline
3502	CHEK2	unknown	R145W	433C>T	chr22:29121242	898	45	germline
3502	CRLF2	unknown	E220D	660G>T	chrX:1315001	582	61	NA
3502	EP300	unknown	A2138V	6413C>T	chr22:41574128	873	47	germline
3502	FAT1	unknown	S4391T	13172G>C	chr4:187510341	906	41	NA
3502	FAT1	unknown	R4079K	12236G>A	chr4:187519147	942	12	subclonal somatic
3502	NOTCH2	unknown	L2408H	7223T>A	chr1:120458122	1503	43	germline
3502	TET2	unknown	K1317E	3949A>G	chr4:106180921	883	41	NA
3502	TOP2A	unknown	K386N	1158G>C	chr17:38567406	911	6	subclonal somatic
3355	GATA3	likely	S402fs*45+	1203_1204insG	chr10:8115854	193	27	somatic
3355	QKI	likely	splice site 286-5_286-1delCTCAG	286-5_286-1delCTCAG	chr6:163899806	269	5	subclonal somatic
3355	APC	unknown	R2505Q	7514G>A	chr5:112178805	237	55	germline
3355	ATR	unknown	L118F	354G>T	chr3:142281890	207	6	subclonal somatic
3355	FLT1	unknown	R1257C	3769C>T	chr13:28880861	126	28	NA
3355	NOTCH1	unknown	R592C	1774C>T	chr9:139410064	125	41	germline
3355	POLE	unknown	A1528T	4582G>A	chr12:133219552	148	45	germline
3355	TET2	unknown	P174H	521C>A	chr4:106155620	268	51	germline
3302	GATA3	known	P409fs*38+	1224_1225insG	chr10:8115875	1096	35	somatic
3302	PARP4	known	R809H	2426G>A	chr13:25030615	960	41	NA
3302	CHEK2	unknown	I299S	896T>G	chr22:29099505	415	18	NA
3302	CHEK2	unknown	Y159H	475T>C	chr22:29121082	512	79	NA
3302	DDR1	unknown	L155V	463C>G	chr6:30858795	396	51	germline
3302	DIS3	unknown	I765T	2294T>C	chr13:73335911	865	60	NA
3302	FANCM	unknown	P1726L	5177C>T	chr14:45658402	984	40	germline
3302	INSR	unknown	M1139L	3415A>C	chr19:7122739	651	45	NA
3302	JAK1	unknown	E1051*	3151G>T	chr1:65301888	519	57	somatic
3302	MLL2	unknown	S1476C	4427C>G	chr12:49440199	507	36	NA
3302	MLL2	unknown	K287E	859A>G	chr12:49447085	556	61	germline
3302	MLL3	unknown	E4049*	12145G>T	chr7:151851226	889	47	somatic
3302	NOTCH4	unknown	E197K	589G>A	chr6:32188965	503	49	germline
3302	PBRM1	unknown	D950A	2849A>C	chr3:52623202	865	46	germline
3302	PDCD1LG2	unknown	E11fs*7	31_31delG	chr9:5522576	709	18	germline
3302	PHLPP2	unknown	A1010T	3028G>A	chr16:71683737	730	19	germline
3302	PIK3C2G	unknown	Y676H	2026T>C	chr12:18552615	751	81	germline
3302	SETD2	unknown	G2333E	6998G>A	chr3:47088077	814	48	germline
3302	SNCAIP	unknown	G114D	341G>A	chr5:121758773	1318	51	germline
3356	FAT1	known	H809R	2426A>G	chr4:187628556	1078	51	germline
3356	GRIN2A	known	P1074L	3221C>T	chr16:9858180	1185	42	NA
3356	LRP1B	known	A960V	2879C>T	chr2:141739737	998	53	NA
3356	BRCA1	likely	W1815*	5444G>A	chr17:41199683	644	66	NA
3356	ATR	unknown	E471Q	1411G>C	chr3:142279235	821	57	germline
3356	AXL	unknown	I44M	132C>G	chr19:41726587	574	17	somatic
3356	BRCA2	unknown	R2027K	6080G>A	chr13:32914572	959	59	germline
3356	CHEK2	unknown	T476M	1427C>T	chr22:29090054	327	34	germline
3356	DIS3	unknown	D113V	338A>T	chr13:73352477	946	63	germline
3356	EPHB6	unknown	S172_S173>S	516_518delCTC	chr7:142562073	940	28	somatic
3356	ESR1	unknown	T496N	1487C>A	chr6:152415637	733	43	germline
3356	GPR124	unknown	D291G	872A>G	chr8:37688381	629	51	germline
3356	HOXB13	unknown	G23E	68G>A	chr17:46805888	719	26	NA
3356	KDR	unknown	L31P	92T>C	chr4:55987333	924	48	germline
3356	MED12	unknown	Q2120_Q2121>HQQQQQ	6359_6360insCCAGCAGCAACA	chrX:70361171	872	35	NA
3356	MLL3	unknown	N2990fs*4	8967_8989del23	chr7:151873548	1185	15	subclonal somatic
3356	NOTCH2	unknown	V1633_Q1634insQDSD	4898_4899insTCAAGACTCAGA	chr1:120465362	1345	11	subclonal somatic
3356	PRKDC	unknown	V2888L	8662G>C	chr8:48739338	687	47	germline
3356	PTPRD	unknown	P1525S	4573C>T	chr9:8376024	722	17	somatic
3356	TYRO3	unknown	A399T	1195G>A	chr15:41861163	621	50	germline
3303	BRAF	likely	splice site 1638_1694+187del235	1638_1694+187del235	chr7:140476533	651	16	subclonal somatic
3303	PALB2	likely	S682*	2045C>A	chr16:23641430	1031	38	somatic
3303	PALB2	likely	Q60fs*7	168_171delTTGT	chr16:23649210	739	46	germline
3303	STAT4	likely	splice site 1095-236_1106>G	1095-236_1106>G	chr2:191922934	911	6	subclonal somatic
3303	ABL1	unknown	A1082G	3245C>G	chr9:133760922	1010	7	subclonal somatic
3303	CSF1R	unknown	Q332L	995A>T	chr5:149452951	1216	27	somatic
3303	ERBB4	unknown	G135R	403G>C	chr2:212812173	879	14	germline
3303	FANCD2	unknown	splice site 2976+1G>C	2976+1G>C	chr3:10119882	651	18	germline
3303	FUBP1	unknown	G393R	1177G>A	chr1:78429265	676	13	subclonal somatic
3303	GATA2	unknown	P161A	481C>G	chr3:128204960	885	46	germline
3303	GATA4	unknown	H392Y	1174C>T	chr8:11615829	427	6	subclonal somatic
3303	GPR124	unknown	R980_L986del	2937_2957del21	chr8:37698792	680	11	NA
3303	INPP4B	unknown	V594A	1781T>C	chr4:143045853	1035	69	germline
3303	MLH1	unknown	H733R	2198A>G	chr3:37092071	775	39	NA
3303	NCOR1	unknown	H2252Y	6754C>T	chr17:15942948	569	81	germline
3303	PAX5	unknown	S86Y	257C>A	chr9:37015147	532	30	somatic
3303	PDGFRB	unknown	V316M	946G>A	chr5:149512494	896	38	germline
3303	SPEN	unknown	S2120F	6359C>T	chr1:16259094	630	55	NA
3303	TET2	unknown	P174H	521C>A	chr4:106155620	1112	69	germline
